# Supplementary material for: Mental Health of People Experiencing Homelessness and the Role of Hopelessness, Alcohol Use Disorder and Victimisation
Source: Crim Behav Ment Health. 2025 Jul 22;35(4):197–205. doi: 10.1002/cbm.70003 (PMC12374781; doi:10.1002/cbm.70003)
Supplement: Supplementary file 1 — Table S1 [file CBM-35-197-s001.csv]

VP	Female	Age	Nationality	German	Marital_status	Single	Duration_homelessness	Education	Victim_Theft	Victim_Robbery	Victim_Assault	Victimization_sum	SCL9_1	SCL9_2	SCL9_3	SCL9_4	SCL9_5	SCL9_6	SCL9_7	SCL9_8	SCL9_9	SCL_mean	HOPE_sum	CAGE_sum	CAGE_diagnosis
26	0	62	2	0	1	1	1,4	3	1	0	0	1	1	1	0	2	2	0	1	2	2	1,22222222222222	70
111	1	37	1	1	2	0	3	0	1	0	1	2	3	1	4	3	2	0	0	3	2	2	71	0	0
29	0	30	1	1	1	1	2	1	1	0	0	1	2	4	2	3	3	4	0	3	0	2,33333333333333	70	0	0
50	0	29	2	0	1	1	1	0	0	0	0	0	4	4	0	1	0	0	0	4	1	1,55555555555556		0	0
45	0	44	2	0	1	1	1,2	3	1	0	1	2	4	4	4	2	2	0	4	2	0	2,44444444444444	67	0	0
84	0	29	3	0	1	1	1	2	0	0	0	0	1	0	4	0	2	0	1	1	4	1,44444444444444	72	0	0
67	0	38	1	1	1	1	1	0	1	0	1	2	1	0	0	0	0	0	4	1	1	,777777777777778	72	0	0
54	0	53	1	1	1	1	3	1	0	0	0	0	0	1	1	2	0	0	1	1	0	,666666666666667	74	0	0
83	0	25	1	1	1	1	1	1	0	1	1	2	2	2	1	1	2	1	2	1	4	1,77777777777778	75	0	0
55	0	70	1	1	3	0	10	3	1	0	0	1	0	3	0	0	0	0	0	3	4	1,11111111111111	81	0	0
39	0	31	2	0	1	1	1,5	2	0	0	1	1	0	0	2	0	0	0	1	4	0	,777777777777778	67	0	0
41	0	71	1	1	4	0	4	2	0	0	1	1	1	3	1	0	0	0	4	0	1	1,11111111111111		0	0
43	0	36	2	0	1	1	1	3	0	1	1	2	1	4	0	1	0	0	4	4	1	1,66666666666667	72	0	0
23	0	49	3	0	4	0	1	0	1	1	1	3	4	0	0	0	0	1	4	4	3	1,77777777777778	60	0	0
52	0	70	1	1	1	1	6	3	1	1	1	3	4	4	3	4	3	4	4	4	4	3,77777777777778	72	0	0
116	1	43	1	1	1	1	4	2	0	0	1	1	0	0	0	1	1	0	1	0	0	,333333333333333	61	0	0
75	0	59	1	1	1	1	1,5	1	1	1	1	3	3	0	2	3	1	0	2	1	1	1,44444444444444	72	0	0
51	0	50	2	0	1	1	2	3	1	0	0	1	0	2	0	0	0	0	4	2	0	,888888888888889		0	0
30	0	37	2	0	1	1	6,5	2	999	999	999		0	2	1	0	1	0	0	2	0	,666666666666667	77	0	0
118	1	61	1	1	4	0	3	1	1	0	1	2	2	2	2	3	2	1		2	2		82	0	0
69	0	58	1	1	999		7	3	1	0	0	1	0	3	1	0	0	0	4	1	0	1	65	0	0
58	0	54	3	0	2	0	4	2	0	0	0	0	1	0	0	0	0		1	1	0			0	0
8	1		2	0	4	0	1	4	1	1	1	3	2	0	1	1	2	0	1	1	2	1,11111111111111	78	0	0
48	0	42	3	0	1	1	1,1	1	1	0	0	1	3	4	0	4	4	3	1	3	3	2,77777777777778	65	0	0
68	0	60	1	1	1	1	27	1	1	1	0	2	2	0	0	1	1	0	3	1				0	0
5	1	40	2	0	1	1	2	2	0	1	1	2	3	3	0	2	2	4	1	4	2	2,33333333333333	74	0	0
44	0	24	1	1	1	1	1,8	2	1	0	0	1	4	4	4	4	0	0	0	4	0	2,22222222222222	70	0	0
85	0	51	2	0	4	0	3	3	1	0	0	1	0	0	0	0	0	0	0	0	0	0	67	0	0
15	1	58	1	1	1	1	12	4	0	0	0	0	0	0	0	2	2	0	0	0	0	,444444444444444	70	0	0
25	0	47	2	0	4	0	1	4	1	1	1	3	4	0	2	3	4	4	4	4	1	2,88888888888889	64	0	0
61	0	39	2	0	1	1	1,1	3	0	1	1	2	1	1	0	1	2	1	0	3	1	1,11111111111111	67	0	0
103	1	59	1	1	1	1	5	3	1	1	1	3	3	1	0	0	1	0	0	0	0	,555555555555556	71	0	0
63	0	23	3	0	1	1	3	0	0	0	0	0	3	2	0	4	3	1	3	4	3	2,55555555555556	60	0	0
4	1	31	1	1	1	1	2	0	1	0	1	2	4	4	1		4	3	0	4	2		72	0	0
62	0	54	1	1	1	1	1,5	1	1	1	1	3	4	1	4	4	4	4	0	4	1	2,88888888888889	68	0	0
14	1	39	1	1	1	1	1	1	0	0	0	0	0	2	0	0		0	0	3	2		61	0	0
13	1	48	2	0	1	1	1	4	0	0	1	1	1	1	0	0	0	0	4	1	1	,888888888888889		0	0
80	1	54	2	0	4	0	8	1	1	0	0	1	1	1	0	0	1	0	1	3	1	,888888888888889	65	0	0
101	1	58	1	1	4	0	2	3	1	0	0	1	0	0	0	0	0	0	0	0	0	0	50	0	0
76	1	29	1	1	1	1	1,7	3	0	0	1	1	1	2	2	3	4	1	3	2	2	2,22222222222222		0	0
7	1	30	3	0	1	1	3	3	0	1	1	2	1	1	2	2	0	0	1	4	4	1,66666666666667	60	0	0
20	0	61	2	0	2	0	2	4	0	0	0	0	3	1	0	3	0	0	4	3	2	1,77777777777778	68	0	0
104	1	45	1	1	1	1	5	3	1	0	0	1	1	2	0	2	0	1	1	2	2	1,22222222222222	64	0	0
3	1	53	2	0	4	0	3	0	1	0	0	1	0	0	1	0	2	0	0	4	0	,777777777777778		0	0
57	0	62	2	0	1	1	1,4	3	1	1	1	3	1	3	0	1	1	0	1	4	1	1,33333333333333		0	0
6	1	33	2	0	1	1	1,4	2	0	0	1	1	3	0	4	1	4	4	4	1	3	2,66666666666667			0
10	1	31	1	1	999		5,5	0	1	1	1	3	0	3	4	1	3	0	0	3	0	1,55555555555556	78	1	0
74	0	61	3	0	4	0	1,6	3	1	0	1	2	1	0	3	2	0	0	2	1	2	1,22222222222222	76	1	0
35	0	71	2	0	4	0	1	4	0	0	0	0	2	2	3	3	4	0	0	3	2	2,11111111111111	66	1	0
40	0	53	2	0	1	1	2	3	0	0	0	0	0	2	1	1	0	4	2	4	0	1,55555555555556	74	1	0
9	1	59	1	1	4	0	20	4	1	1	1	3	0	1	2	1	0	0	0	0	1	,555555555555556	70	1	0
46	0		3	0	4	0	2	4	1	0	0	1	4	4	0	0	0	4	2	4	1	2,11111111111111	64	1	0
71	0	65	1	1	1	1	4	1	1	0	0	1	0	0	0	0	0	0	0	0	0	0		1	0
49	0	59	1	1	1	1	1	1	1	1	1	3	3	0	2	0	0	0	2	2	2	1,22222222222222	69	1	0
21	0	62	2	0	2	0	24	0	1	1	0	2	3	1	4	1	4	4	4	3	3	3	63	1	0
81	1	46	1	1	1	1	6	2	1	0	0	1	0	0	0	0	0	0	0	0	0	0	61	1	0
107	1	53	1	1	1	1	2	0	1	0	1	2	1	2	3	0	0	0	0	2	0	,888888888888889	73	1	0
87	0	69	1	1	4	0	9	1	1	0	0	1	0	0	0	1	0	0	1	0	1	,333333333333333	80	1	0
65	0	30	1	1	3	0		3	1	1	1	3	4	4	0	4	4	4	4	4	4	3,55555555555556	79	1	0
60	0	22	3	0	1	1	3	0	0	0	0	0	2	3	0	2	2	2	4	4	2	2,33333333333333		1	0
27	0	34	2	0	1	1	1	1	1	1	1	3	0	4	4	1	4	3	4	4	4	3,11111111111111		1	0
33	0	34	2	0	1	1	7	2	1	1	1	3	4	3	0	4	4	4	3	3	4	3,22222222222222	70	1	0
115	1	21	1	1	1	1	1	0	1	0	1	2	2	3	3	3	4	4	2	3	5	3,22222222222222	83	1	0
38	0	53	2	0	1	1	1	0	1	1	0	2	2	3	0	3	2	1	1	1	1	1,55555555555556	63	1	0
86	0	50	2	0	4	0	8	3	1	1	0	2	0	4	4	1	0	0	0	4	3	1,77777777777778	67	2	1
53	0	48	2	0	1	1	7	1	1	1	1	3	4	4	3	0	4	0	4	0	2	2,33333333333333	58	2	1
36	0	28	2	0	1	1	1	3	0	0	0	0	0	0	0	4	0	0	2	2	1	1	74	2	1
121	1	39	1	1	1	1	1	2	0	0	0	0	0	0	0	0	1	1	0	0	0	,222222222222222	75	2	1
18	1	38	1	1	1	1	1,5	1	1	1	1	3	0	1	1	1	1	1	0	1	2	,888888888888889	67	2	1
31	0	21	2	0	1	1	1,4	0	0	0	0	0	3	3	4	2	0	0	0	4	4	2,22222222222222	79	2	1
34	0	38	2	0	1	1	3	0	0	0	1	1	0	1	0	0	0	0	0	0	0	,111111111111111	78	2	1
17	1	25	1	1	1	1	3	1	0	0	0	0	1	1	2	0	0	0	3	3	0	1,11111111111111	74	2	1
110	1	30,5	1	1	1	1	7	0	1	1	1	3	2	1	2	2	3	4	2	3	3	2,44444444444444	70	2	1
106	1	29	1	1	1	1	1,5		1	1	1	3	3	3	4	2	2	1	1	3	2	2,33333333333333	68	2	1
78	1	41	1	1	1	1	4,5	1	1	0	0	1	3	1	2	3	1	3	3	3	3	2,44444444444444	73	2	1
47	0	55	2	0	1	1	1	2	1	0	0	1	0	1	0	4	0	0	0	4	0	1	72	2	1
28	0	37	2	0	1	1	22	0	0	1	1	2	4	4	4	4	4	4	4	4	4	4	68	2	1
37	0	31	2	0	4	0	1	3	0	0	0	0	2	0	0	3	1	0	0	4	0	1,11111111111111	63	3	1
11	1	49	1	1	4	0	2	0	0	1	1	2	0	0	0	0	1	4	0	2	2	1	73	3	1
24	0	46	3	0	4	0	1	4	1	0	0	1	1	3	0	0	3	1	4	4	1	1,88888888888889	66	3	1
108	1	51	1	1	4	0	8	1	1	1	1	3	2	2	2	2	0	3	1	3	2	1,88888888888889	63	3	1
73	0	40	1	1	1	1	2	2	0	0	1	1	2	2	1	1	0	0	0	1	1	,888888888888889		3	1
117	1	45	2	0	2	0	1,5	2	1	1	1	3	3	4	4	4		2	3	3	4		81	3	1
19	0	34	2	0	1	1	1,5	0	0	0	0	0	0	0	0	0	4	2	1	1	0	,888888888888889	69	3	1
16	1	55	1	1	3	0	16,5	3	1	1	1	3	0	0	0	2	2	1	0	0	1	,666666666666667	68	3	1
119	1	29	1	1	1	1	5	2	1	1	1	3	3	3	2	3	2	3	2	2	3	2,55555555555556	60	3	1
113	1	48	1	1	4	0	4	3	1	0	0	1	3	3	3	4	4	4	3	4	4	3,55555555555556		3	1
77	1	33	1	1	1	1	21	1	1	1	1	3	0	0	0	3	0	4	0	0	0	,777777777777778		3	1
42	0	44	2	0	1	1	1	1	1	0	0	1	1	0	0	1	0	0	0	3	0	,555555555555556	67	3	1
89	0	53	1	1	1	1	8	1	0	1	1	2	0	2	0	0	0	0	1	1	0	,444444444444444	63	3	1
120	1	46	2	0	1	1	11	3	1	1	1	3	4	3	4	3	3	2		3	4		76	3	1
90	0	52	1	1	1	1	6	2	1	1	1	3	1	2	0	1	1	1	0	1				3	1
114	1	56	1	1	1	1	14	1	1	1	1	3	0	4	4	1	2	0	3	2	0	1,77777777777778	90	4	1
12	1	46	1	1	4	0	10	2	1	0	1	2	1	3	4	2	2	0	1	4	2	2,11111111111111	79	4	1
105	1	48	1	1	4	0	14	1	1	1	1	3	2	3	3	1	0	0	1	3	0	1,44444444444444	66	4	1
109	1	19	1	1	1	1	1,5	2	1	0	1	2	4	4	4	4	3	2	3	3	2	3,22222222222222	72	4	1
56	0	54	1	1	1	1	3,5	2	1	1	0	2	3	3	1	3	3	2	3	1	1	2,22222222222222		4	1
1	1	32	2	0	1	1	3	3	1	1	1	3	4	4	4	4	4	4	4	2	4	3,77777777777778	70	4	1
22	0	35	2	0	2	0	7	0	1	0	0	1	4	4	3	0	4	1	4	0	0	2,22222222222222	77	4	1
64	0	44	2	0	1	1	1,3	0	0	0	0	0	4	4	0	2	4	0	1	1	1	1,88888888888889	80	4	1
88	0	43	1	1	4	0	4,5	1	1	1	1	3	0	1	0	1	1	1	0	3				4	1
112	1	44	1	1	1	1	4	2	1	1	1	3	2	1	1	1	3	1	1	3	1	1,55555555555556		4	1
79	0	34	1	1	1	1	1	2	1	0	1	2	3	0	0	1	0	1	1	2	3	1,22222222222222	62	4	1
59	0	22	3	0	1	1	1,2	0	0	0	0	0	0	0	0	1	0	0	1	2	2	,666666666666667	73	4	1
2	1	43	1	1	4	0	7	2	1	1	1	3	4	0	4	1	0	0	0	0	4	1,44444444444444	73	4	1
82	0	31	1	1	1	1	7	1	1	0	0	1	2	1	1	3	4	4	0	4	4	2,55555555555556	76	4	1
70	0	66	1	1	1	1	6	4	0	1	0	1	3	0	4	0	3	0	1	1	0	1,33333333333333	59	4	1
102	1	28	1	1	1	1	,75	2	0	0	0	0	2	3	2	4	2	3	2	1	3	2,44444444444444		4	1
66	0	52	1	1	2	0	1	4	1	0	1	2	0	0	1	1	4	1	1	0	2	1,11111111111111		4	1
72	0	39	1	1	1	1	1,5	2	1	1	1	3	3	3	1	4	4	0	0	0	0	1,66666666666667	68	4	1
32	0	36	1	1	1	1	3	0	1	1	0	2	0	0	0	4	0	0	0	0	0	,444444444444444	61	4	1
102	1	28	2	0	1	1	,75	2	0	0	0	0	2	2	2	2	2	2	2	2	2	2		4	1
